# Supplementary material for: Three-Domain Serial Cranial Ultrasound Phenotypes and Outcomes in Very Preterm Infants with Severe Brain Injury: A Single-Center Cohort Study
Source: Children (Basel). 2026 Jun 23;13(7):844. doi: 10.3390/children13070844 (PMC13406346; doi:10.3390/children13070844)
Supplement: Supplementary file 1 [file children-13-00844-s001.zip]

Archive with 1 entries (1 files):
- children-4353582-supplementary.pdf
